# Supplementary material for: First report of the genus Phytodietus Gravenhorst, 1829 (Hymenoptera: Ichneumonidae: Tryphoninae) from Thailand
Source: Biodivers Data J. 2016 Apr 28;(4):e8027. doi: 10.3897/BDJ.4.e8027 (PMC4867693; doi:10.3897/BDJ.4.e8027)
Supplement: XML Treatment for Phytodietus longicauda [file BDJ.4.e8027-treatment1.xml]

<!DOCTYPE tp:taxon-treatment
  PUBLIC "-//TaxonX//DTD Taxonomic Treatment Publishing DTD v0 20100105//EN" "tax-treatment-NSO.dtd">
<tp:taxon-treatment xmlns:tp="http://www.plazi.org/taxpub"><tp:treatment-meta><mixed-citation publication-type="journal"><person-group><name><surname>Kostro-Ambroziak</surname><given-names>Agata</given-names></name><name><surname>Reshchikov</surname><given-names>Alexey</given-names></name></person-group><article-title>First report of the genus <italic><tp:taxon-name><tp:taxon-name-part taxon-name-part-type="genus">Phytodietus</tp:taxon-name-part></tp:taxon-name></italic> Gravenhorst, 1829 (<tp:taxon-name><tp:taxon-name-part taxon-name-part-type="order">Hymenoptera</tp:taxon-name-part></tp:taxon-name>: <tp:taxon-name><tp:taxon-name-part taxon-name-part-type="family">Ichneumonidae</tp:taxon-name-part></tp:taxon-name>: <tp:taxon-name><tp:taxon-name-part taxon-name-part-type="subfamily">Tryphoninae</tp:taxon-name-part></tp:taxon-name>) from Thailand</article-title><source>Biodivers Data J</source><day>28</day><month>4</month><year>2016</year><volume>2016</volume><issue>4</issue><pub-id pub-id-type="doi">10.3897/BDJ.4.e8027</pub-id></mixed-citation></tp:treatment-meta><tp:nomenclature><tp:taxon-name><tp:taxon-name-part taxon-name-part-type="genus">Phytodietus</tp:taxon-name-part> <tp:taxon-name-part taxon-name-part-type="species">longicauda</tp:taxon-name-part></tp:taxon-name><tp:taxon-authority>(Uchida, 1931)</tp:taxon-authority></tp:nomenclature><tp:treatment-sec sec-type="materials"><title>Materials</title><list list-type="alpha-lower" list-content="occurrences"><list-item><p><bold>Type status:</bold> <named-content xmlns:xlink="http://www.w3.org/1999/xlink" content-type="dwc:typeStatus" xlink:type="simple">Other material</named-content>. <bold>Occurrence:</bold> catalogNumber: <named-content xmlns:xlink="http://www.w3.org/1999/xlink" content-type="dwc:catalogNumber" xlink:type="simple">T5259</named-content>; recordedBy: <named-content xmlns:xlink="http://www.w3.org/1999/xlink" content-type="dwc:recordedBy" xlink:type="simple">Sirichai</named-content>; individualCount: <named-content xmlns:xlink="http://www.w3.org/1999/xlink" content-type="dwc:individualCount" xlink:type="simple">1</named-content>; sex: <named-content xmlns:xlink="http://www.w3.org/1999/xlink" content-type="dwc:sex" xlink:type="simple">female</named-content>; <bold>Location:</bold> country: <named-content xmlns:xlink="http://www.w3.org/1999/xlink" content-type="dwc:country" xlink:type="simple">Thailand</named-content>; verbatimLocality: <named-content xmlns:xlink="http://www.w3.org/1999/xlink" content-type="dwc:verbatimLocality" xlink:type="simple">Petchaburi, Kaeng Krachan National Park, km33/helipad</named-content>; verbatimElevation: <named-content xmlns:xlink="http://www.w3.org/1999/xlink" content-type="dwc:verbatimElevation" xlink:type="simple">735 m</named-content>; verbatimLatitude: <named-content xmlns:xlink="http://www.w3.org/1999/xlink" content-type="dwc:verbatimLatitude" xlink:type="simple">12°50.177’N</named-content>; verbatimLongitude: <named-content xmlns:xlink="http://www.w3.org/1999/xlink" content-type="dwc:verbatimLongitude" xlink:type="simple">99°20.688’E</named-content>; <bold>Identification:</bold> identifiedBy: <named-content xmlns:xlink="http://www.w3.org/1999/xlink" content-type="dwc:identifiedBy" xlink:type="simple">Agata Kostro-Ambroziak</named-content>; <bold>Event:</bold> eventDate: <named-content xmlns:xlink="http://www.w3.org/1999/xlink" content-type="dwc:eventDate" xlink:type="simple">25.v-1.vi.2009</named-content>; <bold>Record Level:</bold> institutionCode: <named-content xmlns:xlink="http://www.w3.org/1999/xlink" content-type="dwc:institutionCode" xlink:type="simple">QSBG</named-content></p></list-item></list></tp:treatment-sec><tp:treatment-sec sec-type="Diagnosis"><title>Diagnosis</title><p><italic><tp:taxon-name><tp:taxon-name-part taxon-name-part-type="genus">P.</tp:taxon-name-part> <tp:taxon-name-part taxon-name-part-type="species">longicauda</tp:taxon-name-part></tp:taxon-name></italic> (Figs <xref ref-type="fig" rid="F1433149">1</xref>, <xref ref-type="fig" rid="F3148841">2</xref>) differs from other congeners, with the exception of an undescribed species from Papua New Guinea (Kostro-Ambroziak, unpubl.), in the presence of a pleural carina (Fig. <xref ref-type="fig" rid="F3148841">2</xref><xref ref-type="fig" rid="F3148856">d</xref>). This species is distinguished from other <italic><tp:taxon-name><tp:taxon-name-part taxon-name-part-type="genus">Phytodietus</tp:taxon-name-part></tp:taxon-name></italic> species known from Thailand also by the following features: epomia present (Fig. <xref ref-type="fig" rid="F3148841">2</xref><xref ref-type="fig" rid="F3148855">c</xref>), distinct wrinkles on propodeum and metapleuron (Fig. <xref ref-type="fig" rid="F3148841">2</xref><xref ref-type="fig" rid="F3148856">d</xref>) and a constriction between the base and spiracles of the first metasomal segment (Fig. <xref ref-type="fig" rid="F3151468">3</xref><xref ref-type="fig" rid="F3151505">a</xref>).</p></tp:treatment-sec><tp:treatment-sec sec-type="Distribution"><title>Distribution</title><p><italic><tp:taxon-name><tp:taxon-name-part taxon-name-part-type="genus">P.</tp:taxon-name-part> <tp:taxon-name-part taxon-name-part-type="species">longicauda</tp:taxon-name-part></tp:taxon-name></italic> is one of the most widely distributed species of <italic><tp:taxon-name><tp:taxon-name-part taxon-name-part-type="genus">Phytodietus</tp:taxon-name-part></tp:taxon-name></italic> and has already been recorded in China, India, Japan, Myanmar, Russia and Taiwan (<xref ref-type="bibr" rid="B1433138">Yu et al. 2012</xref>).</p></tp:treatment-sec><tp:treatment-sec sec-type="Biology"><title>Biology</title><p><italic><tp:taxon-name><tp:taxon-name-part taxon-name-part-type="genus">P.</tp:taxon-name-part> <tp:taxon-name-part taxon-name-part-type="species">longicauda</tp:taxon-name-part></tp:taxon-name></italic> probably has more than one generation per year. It has been recorded in: May in India (<xref ref-type="bibr" rid="B1433127">Kaur and Jonathan 1979</xref>) and Thailand, June in Myanmar (<xref ref-type="bibr" rid="B1433117">Kasparyan 1998</xref>), July in Amami-Oshima island within the Ryukyu Archipelago (Japan) (<xref ref-type="bibr" rid="B3072087">Momoi 1970</xref>), August in Russia (<xref ref-type="bibr" rid="B3072034">Kasparyan and Tolkanitz 1999</xref>), October in Japan (<xref ref-type="bibr" rid="B1433127">Kaur and Jonathan 1979</xref>), December in Taiwan (<xref ref-type="bibr" rid="B3072115">Cushman 1933</xref>) and Japan (<xref ref-type="bibr" rid="B3072034">Kasparyan and Tolkanitz 1999</xref>). <italic><tp:taxon-name><tp:taxon-name-part taxon-name-part-type="genus">P.</tp:taxon-name-part> <tp:taxon-name-part taxon-name-part-type="species">longicauda</tp:taxon-name-part></tp:taxon-name></italic> also occurs over a wide range of altitudes and has been noted at 2000 m a.s.l. in Myanmar (<xref ref-type="bibr" rid="B1433117">Kasparyan 1998</xref>), 1700-2286 m a.s.l. in India (<xref ref-type="bibr" rid="B1433127">Kaur and Jonathan 1979</xref>), 300 m a.s.l. in Amami-Oshima island (<xref ref-type="bibr" rid="B3072087">Momoi 1970</xref>) and 735 m a.s.l. in Thailand. There are no current host records.</p></tp:treatment-sec><tp:treatment-sec><!--Section generated to contain objects referenced in tp:taxon-treatment.--><fig id="F1433149" position="float" orientation="portrait"><label>Figure 1.</label><caption><p><italic><tp:taxon-name><tp:taxon-name-part taxon-name-part-type="genus">Phytodietus</tp:taxon-name-part> <tp:taxon-name-part taxon-name-part-type="species">longicauda</tp:taxon-name-part></tp:taxon-name></italic>, lateral view.</p></caption><graphic xmlns:xlink="http://www.w3.org/1999/xlink" xlink:href="biodiversity_data_journal-4-e8027-g001.jpg" position="float" id="oo_40729.jpg" orientation="portrait" xlink:type="simple"/></fig><fig-group id="F3148841" position="float" orientation="portrait"><caption><p><italic><tp:taxon-name><tp:taxon-name-part taxon-name-part-type="genus">Phytodietus</tp:taxon-name-part> <tp:taxon-name-part taxon-name-part-type="species">longicauda</tp:taxon-name-part></tp:taxon-name></italic>:</p></caption><fig id="F3148853" position="float" orientation="portrait"><label>Figure 2a.</label><caption><p>head, facial view,</p></caption><graphic xmlns:xlink="http://www.w3.org/1999/xlink" xlink:href="biodiversity_data_journal-4-e8027-g002_a.jpg" xlink:type="simple" position="float" orientation="portrait" id="oo_85389.jpg"/></fig><fig id="F3148854" position="float" orientation="portrait"><label>Figure 2b.</label><caption><p>head, dorsoposterior view,</p></caption><graphic xmlns:xlink="http://www.w3.org/1999/xlink" xlink:href="biodiversity_data_journal-4-e8027-g002_b.jpg" xlink:type="simple" position="float" orientation="portrait" id="oo_85390.jpg"/></fig><fig id="F3148855" position="float" orientation="portrait"><label>Figure 2c.</label><caption><p>pronotum, arrow points to epomia,</p></caption><graphic xmlns:xlink="http://www.w3.org/1999/xlink" xlink:href="biodiversity_data_journal-4-e8027-g002_c.jpg" xlink:type="simple" position="float" orientation="portrait" id="oo_85393.jpg"/></fig><fig id="F3148856" position="float" orientation="portrait"><label>Figure 2d.</label><caption><p>metapleuron and lateral part of propodeum, arrows point to: a - pleural carina, b - submetapleural carina expanded anteriorly into a lobe.</p></caption><graphic xmlns:xlink="http://www.w3.org/1999/xlink" xlink:href="biodiversity_data_journal-4-e8027-g002_d.jpg" xlink:type="simple" position="float" orientation="portrait" id="oo_85391.jpg"/></fig></fig-group><fig id="F3148856" position="float" orientation="portrait"><label>Figure 2d.</label><caption><p>metapleuron and lateral part of propodeum, arrows point to: a - pleural carina, b - submetapleural carina expanded anteriorly into a lobe.</p></caption><graphic xmlns:xlink="http://www.w3.org/1999/xlink" xlink:href="biodiversity_data_journal-4-e8027-g002_d.jpg" xlink:type="simple" position="float" orientation="portrait" id="oo_85391.jpg"/></fig><fig id="F3148855" position="float" orientation="portrait"><label>Figure 2c.</label><caption><p>pronotum, arrow points to epomia,</p></caption><graphic xmlns:xlink="http://www.w3.org/1999/xlink" xlink:href="biodiversity_data_journal-4-e8027-g002_c.jpg" xlink:type="simple" position="float" orientation="portrait" id="oo_85393.jpg"/></fig><fig-group id="F3151468" position="float" orientation="portrait"><caption><p>First metasomal segment:</p></caption><fig id="F3151505" position="float" orientation="portrait"><label>Figure 3a.</label><caption><p><italic><tp:taxon-name><tp:taxon-name-part taxon-name-part-type="genus">P.</tp:taxon-name-part> <tp:taxon-name-part taxon-name-part-type="species">longicauda</tp:taxon-name-part></tp:taxon-name></italic>,</p></caption><graphic xmlns:xlink="http://www.w3.org/1999/xlink" xlink:href="biodiversity_data_journal-4-e8027-g003_a.jpg" xlink:type="simple" position="float" orientation="portrait" id="oo_85448.jpg"/></fig><fig id="F3151506" position="float" orientation="portrait"><label>Figure 3b.</label><caption><p><italic><tp:taxon-name><tp:taxon-name-part taxon-name-part-type="genus">P.</tp:taxon-name-part> <tp:taxon-name-part taxon-name-part-type="species">pitambari</tp:taxon-name-part></tp:taxon-name></italic>,</p></caption><graphic xmlns:xlink="http://www.w3.org/1999/xlink" xlink:href="biodiversity_data_journal-4-e8027-g003_b.jpg" xlink:type="simple" position="float" orientation="portrait" id="oo_85449.jpg"/></fig><fig id="F3151507" position="float" orientation="portrait"><label>Figure 3c.</label><caption><p><italic><tp:taxon-name><tp:taxon-name-part taxon-name-part-type="genus">P.</tp:taxon-name-part> <tp:taxon-name-part taxon-name-part-type="species">spinipes</tp:taxon-name-part></tp:taxon-name></italic>,</p></caption><graphic xmlns:xlink="http://www.w3.org/1999/xlink" xlink:href="biodiversity_data_journal-4-e8027-g003_c.jpg" xlink:type="simple" position="float" orientation="portrait" id="oo_85451.jpg"/></fig><fig id="F3151508" position="float" orientation="portrait"><label>Figure 3d.</label><caption><p><italic><tp:taxon-name><tp:taxon-name-part taxon-name-part-type="genus">P.</tp:taxon-name-part> <tp:taxon-name-part taxon-name-part-type="species">spinipes</tp:taxon-name-part></tp:taxon-name></italic>.</p></caption><graphic xmlns:xlink="http://www.w3.org/1999/xlink" xlink:href="biodiversity_data_journal-4-e8027-g003_d.jpg" xlink:type="simple" position="float" orientation="portrait" id="oo_85450.jpg"/></fig></fig-group><fig id="F3151505" position="float" orientation="portrait"><label>Figure 3a.</label><caption><p><italic><tp:taxon-name><tp:taxon-name-part taxon-name-part-type="genus">P.</tp:taxon-name-part> <tp:taxon-name-part taxon-name-part-type="species">longicauda</tp:taxon-name-part></tp:taxon-name></italic>,</p></caption><graphic xmlns:xlink="http://www.w3.org/1999/xlink" xlink:href="biodiversity_data_journal-4-e8027-g003_a.jpg" xlink:type="simple" position="float" orientation="portrait" id="oo_85448.jpg"/></fig></tp:treatment-sec><ref-list><ref id="B1433138"><element-citation xmlns:xlink="http://www.w3.org/1999/xlink" publication-type="software" xlink:type="simple"><person-group person-group-type="author"><name name-style="western"><surname>Yu</surname><given-names>D. S.</given-names></name><name name-style="western"><surname>Achterberg</surname><given-names>K.</given-names></name><name name-style="western"><surname>Horstmann</surname><given-names>K.</given-names></name></person-group><year>2012</year><article-title>World <tp:taxon-name><tp:taxon-name-part taxon-name-part-type="superfamily">Ichneumonoidea</tp:taxon-name-part></tp:taxon-name> 2011. Taxapad 2012.</article-title><publisher-name>Vancouver, Canada</publisher-name></element-citation></ref><ref id="B1433127"><element-citation xmlns:xlink="http://www.w3.org/1999/xlink" publication-type="article" xlink:type="simple"><person-group person-group-type="author"><name name-style="western"><surname>Kaur</surname><given-names>R.</given-names></name><name name-style="western"><surname>Jonathan</surname><given-names>J. K.</given-names></name></person-group><year>1979</year><article-title>Ichneumonologia Orientalis, Part VIII. The tribe <tp:taxon-name><tp:taxon-name-part taxon-name-part-type="tribe">Phytodietini</tp:taxon-name-part></tp:taxon-name> from India (<tp:taxon-name><tp:taxon-name-part taxon-name-part-type="order">Hymenoptera</tp:taxon-name-part></tp:taxon-name>: <tp:taxon-name><tp:taxon-name-part taxon-name-part-type="family">Ichneumonidae</tp:taxon-name-part></tp:taxon-name>).</article-title><source>Oriental Insects Monograph</source><volume>9</volume><fpage>1</fpage><lpage>276</lpage></element-citation></ref><ref id="B1433117"><element-citation xmlns:xlink="http://www.w3.org/1999/xlink" publication-type="article" xlink:type="simple"><person-group person-group-type="author"><name name-style="western"><surname>Kasparyan</surname><given-names>D. R.</given-names></name></person-group><year>1998</year><article-title>New species of ichneumonid wasp (<tp:taxon-name><tp:taxon-name-part taxon-name-part-type="order">Hymenoptera</tp:taxon-name-part></tp:taxon-name>, <tp:taxon-name><tp:taxon-name-part taxon-name-part-type="family">Ichneumonidae</tp:taxon-name-part></tp:taxon-name>) collected by R. Malaise in Burma</article-title><source>Entomologicheskoye Obozreniye</source><volume>7</volume><issue>1</issue><fpage>216</fpage><lpage>223</lpage><comment content-type="language">Russian</comment></element-citation></ref><ref id="B3072087"><element-citation xmlns:xlink="http://www.w3.org/1999/xlink" publication-type="article" xlink:type="simple"><person-group person-group-type="author"><name name-style="western"><surname>Momoi</surname><given-names>S.</given-names></name></person-group><year>1970</year><article-title><tp:taxon-name><tp:taxon-name-part taxon-name-part-type="family">Ichneumonidae</tp:taxon-name-part></tp:taxon-name> (<tp:taxon-name><tp:taxon-name-part taxon-name-part-type="order">Hymenoptera</tp:taxon-name-part></tp:taxon-name>) of the Ryukyu Archipelago.</article-title><source>Pacific Insects</source><volume>12</volume><issue>2</issue><fpage>327</fpage><lpage>399</lpage></element-citation></ref><ref id="B3072034"><element-citation xmlns:xlink="http://www.w3.org/1999/xlink" publication-type="book" xlink:type="simple"><person-group person-group-type="author"><name name-style="western"><surname>Kasparyan</surname><given-names>D. R.</given-names></name><name name-style="western"><surname>Tolkanitz</surname><given-names>V. I.</given-names></name></person-group><year>1999</year><source><tp:taxon-name><tp:taxon-name-part taxon-name-part-type="family">Ichneumonidae</tp:taxon-name-part></tp:taxon-name>. Subfamily <tp:taxon-name><tp:taxon-name-part taxon-name-part-type="subfamily">Tryphoninae</tp:taxon-name-part></tp:taxon-name>: tribes <tp:taxon-name><tp:taxon-name-part taxon-name-part-type="tribe">Sphinctini</tp:taxon-name-part></tp:taxon-name>, <tp:taxon-name><tp:taxon-name-part taxon-name-part-type="tribe">Phytodietini</tp:taxon-name-part></tp:taxon-name>, <tp:taxon-name><tp:taxon-name-part taxon-name-part-type="tribe">Oedemopsini</tp:taxon-name-part></tp:taxon-name>, <tp:taxon-name><tp:taxon-name-part taxon-name-part-type="tribe">Tryphonini</tp:taxon-name-part></tp:taxon-name> (Addendum), <tp:taxon-name><tp:taxon-name-part taxon-name-part-type="tribe">Idiogrammatini</tp:taxon-name-part></tp:taxon-name>. Subfamilies <tp:taxon-name><tp:taxon-name-part taxon-name-part-type="subfamily">Eucerotinae</tp:taxon-name-part></tp:taxon-name>, <tp:taxon-name><tp:taxon-name-part taxon-name-part-type="subfamily">Adelognathinae</tp:taxon-name-part></tp:taxon-name> (Addendum), <tp:taxon-name><tp:taxon-name-part taxon-name-part-type="subfamily">Townesioninae</tp:taxon-name-part></tp:taxon-name>. Fauna of Russia and neighbouring countries. <tp:taxon-name><tp:taxon-name-part taxon-name-part-type="class">Insecta</tp:taxon-name-part></tp:taxon-name><tp:taxon-name><tp:taxon-name-part taxon-name-part-type="order">Hymenoptera</tp:taxon-name-part></tp:taxon-name>, New Series.</source><volume>143</volume><publisher-name>Nauka</publisher-name><publisher-loc>Saint Petersburg</publisher-loc><size units="page">405</size><comment content-type="language">Russian</comment></element-citation></ref><ref id="B3072115"><element-citation xmlns:xlink="http://www.w3.org/1999/xlink" publication-type="article" xlink:type="simple"><person-group person-group-type="author"><name name-style="western"><surname>Cushman</surname><given-names>R. A.</given-names></name></person-group><year>1933</year><article-title>H. Sauter’s Formosa-collection: Subfamily <tp:taxon-name><tp:taxon-name-part taxon-name-part-type="subfamily">Ichnuemoninae</tp:taxon-name-part></tp:taxon-name> (<tp:taxon-name><tp:taxon-name-part taxon-name-part-type="subfamily">Pimplinae</tp:taxon-name-part></tp:taxon-name> of Ashmead).</article-title><source><tp:taxon-name><tp:taxon-name-part taxon-name-part-type="class">Insecta</tp:taxon-name-part></tp:taxon-name> Matsumurana</source><volume>8</volume><fpage>1</fpage><lpage>50</lpage></element-citation></ref></ref-list></tp:taxon-treatment>
