# Supplementary material for: First report of the genus Phytodietus Gravenhorst, 1829 (Hymenoptera: Ichneumonidae: Tryphoninae) from Thailand
Source: Biodivers Data J. 2016 Apr 28;(4):e8027. doi: 10.3897/BDJ.4.e8027 (PMC4867693; doi:10.3897/BDJ.4.e8027)
Supplement: XML Treatment for Phytodietus pitambari [file BDJ.4.e8027-treatment2.xml]

<!DOCTYPE tp:taxon-treatment
  PUBLIC "-//TaxonX//DTD Taxonomic Treatment Publishing DTD v0 20100105//EN" "tax-treatment-NSO.dtd">
<tp:taxon-treatment xmlns:tp="http://www.plazi.org/taxpub"><tp:treatment-meta><mixed-citation publication-type="journal"><person-group><name><surname>Kostro-Ambroziak</surname><given-names>Agata</given-names></name><name><surname>Reshchikov</surname><given-names>Alexey</given-names></name></person-group><article-title>First report of the genus <italic><tp:taxon-name><tp:taxon-name-part taxon-name-part-type="genus">Phytodietus</tp:taxon-name-part></tp:taxon-name></italic> Gravenhorst, 1829 (<tp:taxon-name><tp:taxon-name-part taxon-name-part-type="order">Hymenoptera</tp:taxon-name-part></tp:taxon-name>: <tp:taxon-name><tp:taxon-name-part taxon-name-part-type="family">Ichneumonidae</tp:taxon-name-part></tp:taxon-name>: <tp:taxon-name><tp:taxon-name-part taxon-name-part-type="subfamily">Tryphoninae</tp:taxon-name-part></tp:taxon-name>) from Thailand</article-title><source>Biodivers Data J</source><day>28</day><month>4</month><year>2016</year><volume>2016</volume><issue>4</issue><pub-id pub-id-type="doi">10.3897/BDJ.4.e8027</pub-id></mixed-citation></tp:treatment-meta><tp:nomenclature><tp:taxon-name><tp:taxon-name-part taxon-name-part-type="genus">Phytodietus</tp:taxon-name-part> <tp:taxon-name-part taxon-name-part-type="species">pitambari</tp:taxon-name-part></tp:taxon-name><tp:taxon-authority>Kaur et Jonathan, 1979</tp:taxon-authority></tp:nomenclature><tp:treatment-sec sec-type="materials"><title>Materials</title><list list-type="alpha-lower" list-content="occurrences"><list-item><p><bold>Type status:</bold> <named-content xmlns:xlink="http://www.w3.org/1999/xlink" content-type="dwc:typeStatus" xlink:type="simple">Other material</named-content>. <bold>Occurrence:</bold> catalogNumber: <named-content xmlns:xlink="http://www.w3.org/1999/xlink" content-type="dwc:catalogNumber" xlink:type="simple">T112</named-content>; recordedBy: <named-content xmlns:xlink="http://www.w3.org/1999/xlink" content-type="dwc:recordedBy" xlink:type="simple">Areeluck Y.</named-content>; individualCount: <named-content xmlns:xlink="http://www.w3.org/1999/xlink" content-type="dwc:individualCount" xlink:type="simple">2</named-content>; sex: <named-content xmlns:xlink="http://www.w3.org/1999/xlink" content-type="dwc:sex" xlink:type="simple">female</named-content>; <bold>Location:</bold> country: <named-content xmlns:xlink="http://www.w3.org/1999/xlink" content-type="dwc:country" xlink:type="simple">Thailand</named-content>; verbatimLocality: <named-content xmlns:xlink="http://www.w3.org/1999/xlink" content-type="dwc:verbatimLocality" xlink:type="simple">Chiang Mai, Doi Inthanon National Park, Vachiratharn Falls</named-content>; verbatimElevation: <named-content xmlns:xlink="http://www.w3.org/1999/xlink" content-type="dwc:verbatimElevation" xlink:type="simple">700 m</named-content>; verbatimLatitude: <named-content xmlns:xlink="http://www.w3.org/1999/xlink" content-type="dwc:verbatimLatitude" xlink:type="simple">18°32.311’N</named-content>; verbatimLongitude: <named-content xmlns:xlink="http://www.w3.org/1999/xlink" content-type="dwc:verbatimLongitude" xlink:type="simple">98°36.048’E</named-content>; <bold>Identification:</bold> identifiedBy: <named-content xmlns:xlink="http://www.w3.org/1999/xlink" content-type="dwc:identifiedBy" xlink:type="simple">Agata Kostro-Ambroziak</named-content>; <bold>Event:</bold> eventDate: <named-content xmlns:xlink="http://www.w3.org/1999/xlink" content-type="dwc:eventDate" xlink:type="simple">2-9.viii.2006</named-content>; <bold>Record Level:</bold> institutionCode: <named-content xmlns:xlink="http://www.w3.org/1999/xlink" content-type="dwc:institutionCode" xlink:type="simple">QSBG</named-content></p></list-item></list></tp:treatment-sec><tp:treatment-sec sec-type="Diagnosis"><title>Diagnosis</title><p><italic><tp:taxon-name><tp:taxon-name-part taxon-name-part-type="genus">P.</tp:taxon-name-part> <tp:taxon-name-part taxon-name-part-type="species">pitambari</tp:taxon-name-part></tp:taxon-name></italic> (Figs <xref ref-type="fig" rid="F1433157">4</xref>, <xref ref-type="fig" rid="F3148911">5</xref>) can be easily recognized from the two congeneric species known from Thailand by the following characters: areolet of the fore wing absent (Fig. <xref ref-type="fig" rid="F1433157">4</xref>) and submetapleural carina not expanded anteriorly into a lobe (Fig. <xref ref-type="fig" rid="F3149981">6</xref>). It is distinguished from other species of <italic><tp:taxon-name><tp:taxon-name-part taxon-name-part-type="genus">Phytodietus</tp:taxon-name-part></tp:taxon-name></italic> lacking the areolet by having the first abscissa of <italic>Cu</italic> 1 shorter than <italic>cu-a</italic>. <italic><tp:taxon-name><tp:taxon-name-part taxon-name-part-type="genus">P.</tp:taxon-name-part> <tp:taxon-name-part taxon-name-part-type="species">pitambari</tp:taxon-name-part></tp:taxon-name></italic> is similar in colour to the Oriental species <italic><tp:taxon-name><tp:taxon-name-part taxon-name-part-type="genus">P.</tp:taxon-name-part> <tp:taxon-name-part taxon-name-part-type="species">namkumensis</tp:taxon-name-part></tp:taxon-name></italic> Kaur et Jonathan but differs in having the occipital carina present (absent in <italic><tp:taxon-name><tp:taxon-name-part taxon-name-part-type="genus">P.</tp:taxon-name-part> <tp:taxon-name-part taxon-name-part-type="species">namkumensis</tp:taxon-name-part></tp:taxon-name></italic>) and the distance between 2<italic>rs-m</italic> and 2<italic>m-cu</italic> 1.8 times length of 2<italic>rs-m</italic> (3.4 for <italic><tp:taxon-name><tp:taxon-name-part taxon-name-part-type="genus">P.</tp:taxon-name-part> <tp:taxon-name-part taxon-name-part-type="species">namkumensis</tp:taxon-name-part></tp:taxon-name></italic>).</p></tp:treatment-sec><tp:treatment-sec sec-type="Distribution"><title>Distribution</title><p>This species has already been recorded in India, Philippines (<xref ref-type="bibr" rid="B2997511">Jonathan 1995</xref>, <xref ref-type="bibr" rid="B1433127">Kaur and Jonathan 1979</xref>) and Japan (<xref ref-type="bibr" rid="B2997479">Shimizu and Watanabe 2015</xref>).</p></tp:treatment-sec><tp:treatment-sec sec-type="Biology"><title>Biology</title><p><italic><tp:taxon-name><tp:taxon-name-part taxon-name-part-type="genus">P.</tp:taxon-name-part> <tp:taxon-name-part taxon-name-part-type="species">pitambari</tp:taxon-name-part></tp:taxon-name></italic> has been recorded in: April in Philippines, April and May in India (<xref ref-type="bibr" rid="B1433127">Kaur and Jonathan 1979</xref>), May, July, August in Japan (<xref ref-type="bibr" rid="B2997479">Shimizu and Watanabe 2015</xref>), and the beginning of August in Thailand suggesting that it has more than one generation per year. It has been noted at an altitude of 1228 and 610 m a.s.l. in India, and 455 m a.s.l. in Philippines (<xref ref-type="bibr" rid="B1433127">Kaur and Jonathan 1979</xref>). In Thailand <italic><tp:taxon-name><tp:taxon-name-part taxon-name-part-type="genus">P.</tp:taxon-name-part> <tp:taxon-name-part taxon-name-part-type="species">pitambari</tp:taxon-name-part></tp:taxon-name></italic> was collected at 700 m a.s.l. in a mixed deciduous forest with <italic><tp:taxon-name><tp:taxon-name-part taxon-name-part-type="genus">Dipterocarpus</tp:taxon-name-part></tp:taxon-name></italic> sp., <italic><tp:taxon-name><tp:taxon-name-part taxon-name-part-type="genus">Lagerstroemia</tp:taxon-name-part></tp:taxon-name></italic> sp., <italic><tp:taxon-name><tp:taxon-name-part taxon-name-part-type="genus">Pterocarpus</tp:taxon-name-part> <tp:taxon-name-part taxon-name-part-type="species">macrocarpus</tp:taxon-name-part></tp:taxon-name></italic> Kurz, <italic><tp:taxon-name><tp:taxon-name-part taxon-name-part-type="genus">Terminalia</tp:taxon-name-part></tp:taxon-name></italic> sp. and <italic><tp:taxon-name><tp:taxon-name-part taxon-name-part-type="genus">Xylia</tp:taxon-name-part> <tp:taxon-name-part taxon-name-part-type="species">xylocarpa</tp:taxon-name-part></tp:taxon-name></italic> (Roxb.) Taub. being the dominant tree species and various grasses including i.a. <italic><tp:taxon-name><tp:taxon-name-part taxon-name-part-type="genus">Imperata</tp:taxon-name-part> <tp:taxon-name-part taxon-name-part-type="species">cylindrica</tp:taxon-name-part></tp:taxon-name></italic> (L.) and <italic><tp:taxon-name><tp:taxon-name-part taxon-name-part-type="genus">Chrysopogon</tp:taxon-name-part> <tp:taxon-name-part taxon-name-part-type="species">zizanioides</tp:taxon-name-part></tp:taxon-name></italic> (L.) in the shrub layer. No hosts are currently known.</p></tp:treatment-sec><tp:treatment-sec><!--Section generated to contain objects referenced in tp:taxon-treatment.--><fig id="F1433157" position="float" orientation="portrait"><label>Figure 4.</label><caption><p><italic><tp:taxon-name><tp:taxon-name-part taxon-name-part-type="genus">Phytodietus</tp:taxon-name-part> <tp:taxon-name-part taxon-name-part-type="species">pitambari</tp:taxon-name-part></tp:taxon-name></italic>, lateral view.</p></caption><graphic xmlns:xlink="http://www.w3.org/1999/xlink" xlink:href="biodiversity_data_journal-4-e8027-g004.jpg" position="float" id="oo_40733.jpg" orientation="portrait" xlink:type="simple"/></fig><fig-group id="F3148911" position="float" orientation="portrait"><caption><p><italic><tp:taxon-name><tp:taxon-name-part taxon-name-part-type="genus">Phytodietus</tp:taxon-name-part> <tp:taxon-name-part taxon-name-part-type="species">pitambari</tp:taxon-name-part></tp:taxon-name></italic>:</p></caption><fig id="F3148916" position="float" orientation="portrait"><label>Figure 5a.</label><caption><p>head, facial view,</p></caption><graphic xmlns:xlink="http://www.w3.org/1999/xlink" xlink:href="biodiversity_data_journal-4-e8027-g005_a.jpg" xlink:type="simple" position="float" orientation="portrait" id="oo_85441.jpg"/></fig><fig id="F3148917" position="float" orientation="portrait"><label>Figure 5b.</label><caption><p>head, dorsoposterior view.</p></caption><graphic xmlns:xlink="http://www.w3.org/1999/xlink" xlink:href="biodiversity_data_journal-4-e8027-g005_b.jpg" xlink:type="simple" position="float" orientation="portrait" id="oo_85443.jpg"/></fig></fig-group><fig-group id="F3149981" position="float" orientation="portrait"><caption><p>Metapleuron and lateral part of propodeum:</p></caption><fig id="F3150010" position="float" orientation="portrait"><label>Figure 6a.</label><caption><p><italic><tp:taxon-name><tp:taxon-name-part taxon-name-part-type="genus">P.</tp:taxon-name-part> <tp:taxon-name-part taxon-name-part-type="species">pitambari</tp:taxon-name-part></tp:taxon-name></italic>, arrow points to submetapleural carina not expanded into a lobe,</p></caption><graphic xmlns:xlink="http://www.w3.org/1999/xlink" xlink:href="biodiversity_data_journal-4-e8027-g006_a.jpg" xlink:type="simple" position="float" orientation="portrait" id="oo_85460.jpg"/></fig><fig id="F3150011" position="float" orientation="portrait"><label>Figure 6b.</label><caption><p><italic><tp:taxon-name><tp:taxon-name-part taxon-name-part-type="genus">P.</tp:taxon-name-part> <tp:taxon-name-part taxon-name-part-type="species">spinipes</tp:taxon-name-part></tp:taxon-name></italic>, arrow points to submetapleural carina expanded into a lobe.</p></caption><graphic xmlns:xlink="http://www.w3.org/1999/xlink" xlink:href="biodiversity_data_journal-4-e8027-g006_b.jpg" xlink:type="simple" position="float" orientation="portrait" id="oo_85461.jpg"/></fig></fig-group></tp:treatment-sec><ref-list><ref id="B2997511"><element-citation xmlns:xlink="http://www.w3.org/1999/xlink" publication-type="chapter" xlink:type="simple"><person-group person-group-type="author"><name name-style="western"><surname>Jonathan</surname><given-names>J. K.</given-names></name></person-group><year>1995</year><chapter-title><tp:taxon-name><tp:taxon-name-part taxon-name-part-type="order">Hymenoptera</tp:taxon-name-part></tp:taxon-name>: <tp:taxon-name><tp:taxon-name-part taxon-name-part-type="family">Ichneumonidae</tp:taxon-name-part></tp:taxon-name></chapter-title><person-group person-group-type="editor"><name name-style="western"><surname>Ghosh</surname><given-names>A. K.</given-names></name></person-group><source>Fauna of western Himalaya. Part 1: Uttar Pradesh.</source><size units="page">288</size></element-citation></ref><ref id="B1433127"><element-citation xmlns:xlink="http://www.w3.org/1999/xlink" publication-type="article" xlink:type="simple"><person-group person-group-type="author"><name name-style="western"><surname>Kaur</surname><given-names>R.</given-names></name><name name-style="western"><surname>Jonathan</surname><given-names>J. K.</given-names></name></person-group><year>1979</year><article-title>Ichneumonologia Orientalis, Part VIII. The tribe <tp:taxon-name><tp:taxon-name-part taxon-name-part-type="tribe">Phytodietini</tp:taxon-name-part></tp:taxon-name> from India (<tp:taxon-name><tp:taxon-name-part taxon-name-part-type="order">Hymenoptera</tp:taxon-name-part></tp:taxon-name>: <tp:taxon-name><tp:taxon-name-part taxon-name-part-type="family">Ichneumonidae</tp:taxon-name-part></tp:taxon-name>).</article-title><source>Oriental Insects Monograph</source><volume>9</volume><fpage>1</fpage><lpage>276</lpage></element-citation></ref><ref id="B2997479"><element-citation xmlns:xlink="http://www.w3.org/1999/xlink" publication-type="article" xlink:type="simple"><person-group person-group-type="author"><name name-style="western"><surname>Shimizu</surname><given-names>S.</given-names></name><name name-style="western"><surname>Watanabe</surname><given-names>K.</given-names></name></person-group><year>2015</year><article-title>The Subgenus <italic><tp:taxon-name><tp:taxon-name-part taxon-name-part-type="genus">Weisia</tp:taxon-name-part></tp:taxon-name></italic> Schmiedeknecht, 1907, of the Genus <italic><tp:taxon-name><tp:taxon-name-part taxon-name-part-type="genus">Phytodietus</tp:taxon-name-part></tp:taxon-name></italic> Gravenhorst, 1829 (<tp:taxon-name><tp:taxon-name-part taxon-name-part-type="order">Hymenoptera</tp:taxon-name-part></tp:taxon-name>: <tp:taxon-name><tp:taxon-name-part taxon-name-part-type="family">Ichneumonidae</tp:taxon-name-part></tp:taxon-name>: <tp:taxon-name><tp:taxon-name-part taxon-name-part-type="subfamily">Tryphoninae</tp:taxon-name-part></tp:taxon-name>), New to Japan and Eastern Palearctic Region.</article-title><source>Japanese Journal of Systematic Entomology</source><volume>21</volume><issue>1</issue><fpage>65</fpage><lpage>67</lpage></element-citation></ref></ref-list></tp:taxon-treatment>
