# Supplementary material for: First report of the genus Phytodietus Gravenhorst, 1829 (Hymenoptera: Ichneumonidae: Tryphoninae) from Thailand
Source: Biodivers Data J. 2016 Apr 28;(4):e8027. doi: 10.3897/BDJ.4.e8027 (PMC4867693; doi:10.3897/BDJ.4.e8027)
Supplement: XML Treatment for Phytodietus spinipes [file BDJ.4.e8027-treatment3.xml]

<!DOCTYPE tp:taxon-treatment
  PUBLIC "-//TaxonX//DTD Taxonomic Treatment Publishing DTD v0 20100105//EN" "tax-treatment-NSO.dtd">
<tp:taxon-treatment xmlns:tp="http://www.plazi.org/taxpub"><tp:treatment-meta><mixed-citation publication-type="journal"><person-group><name><surname>Kostro-Ambroziak</surname><given-names>Agata</given-names></name><name><surname>Reshchikov</surname><given-names>Alexey</given-names></name></person-group><article-title>First report of the genus <italic><tp:taxon-name><tp:taxon-name-part taxon-name-part-type="genus">Phytodietus</tp:taxon-name-part></tp:taxon-name></italic> Gravenhorst, 1829 (<tp:taxon-name><tp:taxon-name-part taxon-name-part-type="order">Hymenoptera</tp:taxon-name-part></tp:taxon-name>: <tp:taxon-name><tp:taxon-name-part taxon-name-part-type="family">Ichneumonidae</tp:taxon-name-part></tp:taxon-name>: <tp:taxon-name><tp:taxon-name-part taxon-name-part-type="subfamily">Tryphoninae</tp:taxon-name-part></tp:taxon-name>) from Thailand</article-title><source>Biodivers Data J</source><day>28</day><month>4</month><year>2016</year><volume>2016</volume><issue>4</issue><pub-id pub-id-type="doi">10.3897/BDJ.4.e8027</pub-id></mixed-citation></tp:treatment-meta><tp:nomenclature><tp:taxon-name><tp:taxon-name-part taxon-name-part-type="genus">Phytodietus</tp:taxon-name-part> <tp:taxon-name-part taxon-name-part-type="species">spinipes</tp:taxon-name-part></tp:taxon-name><tp:taxon-authority>(Cameron, 1905)</tp:taxon-authority></tp:nomenclature><tp:treatment-sec sec-type="materials"><title>Materials</title><list list-type="alpha-lower" list-content="occurrences"><list-item><p><bold>Type status:</bold> <named-content xmlns:xlink="http://www.w3.org/1999/xlink" content-type="dwc:typeStatus" xlink:type="simple">Other material</named-content>. <bold>Occurrence:</bold> catalogNumber: <named-content xmlns:xlink="http://www.w3.org/1999/xlink" content-type="dwc:catalogNumber" xlink:type="simple">T6109</named-content>; recordedBy: <named-content xmlns:xlink="http://www.w3.org/1999/xlink" content-type="dwc:recordedBy" xlink:type="simple">Wongchai, P.</named-content>; individualCount: <named-content xmlns:xlink="http://www.w3.org/1999/xlink" content-type="dwc:individualCount" xlink:type="simple">1</named-content>; sex: <named-content xmlns:xlink="http://www.w3.org/1999/xlink" content-type="dwc:sex" xlink:type="simple">female</named-content>; <bold>Location:</bold> country: <named-content xmlns:xlink="http://www.w3.org/1999/xlink" content-type="dwc:country" xlink:type="simple">Thailand</named-content>; verbatimLocality: <named-content xmlns:xlink="http://www.w3.org/1999/xlink" content-type="dwc:verbatimLocality" xlink:type="simple">Chiang Mai, Doi Phahompok National Park, Doi Phaluang</named-content>; verbatimElevation: <named-content xmlns:xlink="http://www.w3.org/1999/xlink" content-type="dwc:verbatimElevation" xlink:type="simple">1449 m</named-content>; verbatimLatitude: <named-content xmlns:xlink="http://www.w3.org/1999/xlink" content-type="dwc:verbatimLatitude" xlink:type="simple">20°1.06’N</named-content>; verbatimLongitude: <named-content xmlns:xlink="http://www.w3.org/1999/xlink" content-type="dwc:verbatimLongitude" xlink:type="simple">99°9.581’E</named-content>; <bold>Identification:</bold> identifiedBy: <named-content xmlns:xlink="http://www.w3.org/1999/xlink" content-type="dwc:identifiedBy" xlink:type="simple">Agata Kostro-Ambroziak</named-content>; <bold>Event:</bold> eventDate: <named-content xmlns:xlink="http://www.w3.org/1999/xlink" content-type="dwc:eventDate" xlink:type="simple">28.v.-7.vi. 2008</named-content>; <bold>Record Level:</bold> institutionCode: <named-content xmlns:xlink="http://www.w3.org/1999/xlink" content-type="dwc:institutionCode" xlink:type="simple">QSBG</named-content></p></list-item><list-item><p><bold>Type status:</bold> <named-content xmlns:xlink="http://www.w3.org/1999/xlink" content-type="dwc:typeStatus" xlink:type="simple">Other material</named-content>. <bold>Occurrence:</bold> catalogNumber: <named-content xmlns:xlink="http://www.w3.org/1999/xlink" content-type="dwc:catalogNumber" xlink:type="simple">T2964</named-content>; recordedBy: <named-content xmlns:xlink="http://www.w3.org/1999/xlink" content-type="dwc:recordedBy" xlink:type="simple">Seesom. K</named-content>; individualCount: <named-content xmlns:xlink="http://www.w3.org/1999/xlink" content-type="dwc:individualCount" xlink:type="simple">3</named-content>; sex: <named-content xmlns:xlink="http://www.w3.org/1999/xlink" content-type="dwc:sex" xlink:type="simple">female</named-content>; <bold>Location:</bold> country: <named-content xmlns:xlink="http://www.w3.org/1999/xlink" content-type="dwc:country" xlink:type="simple">Thailand</named-content>; verbatimLocality: <named-content xmlns:xlink="http://www.w3.org/1999/xlink" content-type="dwc:verbatimLocality" xlink:type="simple">Chiang Mai, Doi Pha Hom Pok National Park, Kewlom1/montane forest</named-content>; verbatimElevation: <named-content xmlns:xlink="http://www.w3.org/1999/xlink" content-type="dwc:verbatimElevation" xlink:type="simple">2174 m</named-content>; verbatimLatitude: <named-content xmlns:xlink="http://www.w3.org/1999/xlink" content-type="dwc:verbatimLatitude" xlink:type="simple">20°3.549’N</named-content>; verbatimLongitude: <named-content xmlns:xlink="http://www.w3.org/1999/xlink" content-type="dwc:verbatimLongitude" xlink:type="simple">99°8.552’E</named-content>; <bold>Identification:</bold> identifiedBy: <named-content xmlns:xlink="http://www.w3.org/1999/xlink" content-type="dwc:identifiedBy" xlink:type="simple">Agata Kostro-Ambroziak</named-content>; <bold>Event:</bold> eventDate: <named-content xmlns:xlink="http://www.w3.org/1999/xlink" content-type="dwc:eventDate" xlink:type="simple">14-21.ii.2008</named-content>; <bold>Record Level:</bold> institutionCode: <named-content xmlns:xlink="http://www.w3.org/1999/xlink" content-type="dwc:institutionCode" xlink:type="simple">QSBG</named-content></p></list-item><list-item><p><bold>Type status:</bold> <named-content xmlns:xlink="http://www.w3.org/1999/xlink" content-type="dwc:typeStatus" xlink:type="simple">Other material</named-content>. <bold>Occurrence:</bold> catalogNumber: <named-content xmlns:xlink="http://www.w3.org/1999/xlink" content-type="dwc:catalogNumber" xlink:type="simple">T5587</named-content>; recordedBy: <named-content xmlns:xlink="http://www.w3.org/1999/xlink" content-type="dwc:recordedBy" xlink:type="simple">Anuchart</named-content>; individualCount: <named-content xmlns:xlink="http://www.w3.org/1999/xlink" content-type="dwc:individualCount" xlink:type="simple">1</named-content>; sex: <named-content xmlns:xlink="http://www.w3.org/1999/xlink" content-type="dwc:sex" xlink:type="simple">female</named-content>; <bold>Location:</bold> country: <named-content xmlns:xlink="http://www.w3.org/1999/xlink" content-type="dwc:country" xlink:type="simple">Thailand</named-content>; verbatimLocality: <named-content xmlns:xlink="http://www.w3.org/1999/xlink" content-type="dwc:verbatimLocality" xlink:type="simple">Chiang Mai, Huai Nam Dang National Park, Guest house</named-content>; verbatimLatitude: <named-content xmlns:xlink="http://www.w3.org/1999/xlink" content-type="dwc:verbatimLatitude" xlink:type="simple">19°18.803’N</named-content>; verbatimLongitude: <named-content xmlns:xlink="http://www.w3.org/1999/xlink" content-type="dwc:verbatimLongitude" xlink:type="simple">98°36.395’E</named-content>; <bold>Identification:</bold> identifiedBy: <named-content xmlns:xlink="http://www.w3.org/1999/xlink" content-type="dwc:identifiedBy" xlink:type="simple">Agata Kostro-Ambroziak</named-content>; <bold>Event:</bold> eventDate: <named-content xmlns:xlink="http://www.w3.org/1999/xlink" content-type="dwc:eventDate" xlink:type="simple">7-14.i.2008</named-content>; <bold>Record Level:</bold> institutionCode: <named-content xmlns:xlink="http://www.w3.org/1999/xlink" content-type="dwc:institutionCode" xlink:type="simple">QSBG</named-content></p></list-item><list-item><p><bold>Type status:</bold> <named-content xmlns:xlink="http://www.w3.org/1999/xlink" content-type="dwc:typeStatus" xlink:type="simple">Other material</named-content>. <bold>Occurrence:</bold> catalogNumber: <named-content xmlns:xlink="http://www.w3.org/1999/xlink" content-type="dwc:catalogNumber" xlink:type="simple">T5615</named-content>; recordedBy: <named-content xmlns:xlink="http://www.w3.org/1999/xlink" content-type="dwc:recordedBy" xlink:type="simple">Anuchart &amp;Thawatchai</named-content>; individualCount: <named-content xmlns:xlink="http://www.w3.org/1999/xlink" content-type="dwc:individualCount" xlink:type="simple">1</named-content>; sex: <named-content xmlns:xlink="http://www.w3.org/1999/xlink" content-type="dwc:sex" xlink:type="simple">female</named-content>; <bold>Location:</bold> country: <named-content xmlns:xlink="http://www.w3.org/1999/xlink" content-type="dwc:country" xlink:type="simple">Thailand</named-content>; verbatimLocality: <named-content xmlns:xlink="http://www.w3.org/1999/xlink" content-type="dwc:verbatimLocality" xlink:type="simple">Chiang Mai, Huai Nam Dang National Park, Thung Buatong View Point</named-content>; verbatimLatitude: <named-content xmlns:xlink="http://www.w3.org/1999/xlink" content-type="dwc:verbatimLatitude" xlink:type="simple">19°17.56’N</named-content>; verbatimLongitude: <named-content xmlns:xlink="http://www.w3.org/1999/xlink" content-type="dwc:verbatimLongitude" xlink:type="simple">98°36.029’E</named-content>; <bold>Identification:</bold> identifiedBy: <named-content xmlns:xlink="http://www.w3.org/1999/xlink" content-type="dwc:identifiedBy" xlink:type="simple">Agata Kostro-Ambroziak</named-content>; <bold>Event:</bold> eventDate: <named-content xmlns:xlink="http://www.w3.org/1999/xlink" content-type="dwc:eventDate" xlink:type="simple">9-10.ii.2008</named-content>; <bold>Record Level:</bold> institutionCode: <named-content xmlns:xlink="http://www.w3.org/1999/xlink" content-type="dwc:institutionCode" xlink:type="simple">QSBG</named-content></p></list-item><list-item><p><bold>Type status:</bold> <named-content xmlns:xlink="http://www.w3.org/1999/xlink" content-type="dwc:typeStatus" xlink:type="simple">Other material</named-content>. <bold>Occurrence:</bold> recordedBy: <named-content xmlns:xlink="http://www.w3.org/1999/xlink" content-type="dwc:recordedBy" xlink:type="simple">W. Srisuka R. Sawkord S. Pilakantha C. Sulin and T.Somboonchai</named-content>; individualCount: <named-content xmlns:xlink="http://www.w3.org/1999/xlink" content-type="dwc:individualCount" xlink:type="simple">1</named-content>; sex: <named-content xmlns:xlink="http://www.w3.org/1999/xlink" content-type="dwc:sex" xlink:type="simple">female</named-content>; otherCatalogNumbers: <named-content xmlns:xlink="http://www.w3.org/1999/xlink" content-type="dwc:otherCatalogNumbers" xlink:type="simple">QSBG2014-67</named-content>; <bold>Location:</bold> country: <named-content xmlns:xlink="http://www.w3.org/1999/xlink" content-type="dwc:country" xlink:type="simple">Thailand</named-content>; stateProvince: <named-content xmlns:xlink="http://www.w3.org/1999/xlink" content-type="dwc:stateProvince" xlink:type="simple">Chiangmai</named-content>; county: <named-content xmlns:xlink="http://www.w3.org/1999/xlink" content-type="dwc:county" xlink:type="simple">Fang</named-content>; locality: <named-content xmlns:xlink="http://www.w3.org/1999/xlink" content-type="dwc:locality" xlink:type="simple">Doi Pha Hom Pok National Park</named-content>; verbatimLocality: <named-content xmlns:xlink="http://www.w3.org/1999/xlink" content-type="dwc:verbatimLocality" xlink:type="simple">Route to summit</named-content>; verbatimElevation: <named-content xmlns:xlink="http://www.w3.org/1999/xlink" content-type="dwc:verbatimElevation" xlink:type="simple">2036</named-content>; verbatimLatitude: <named-content xmlns:xlink="http://www.w3.org/1999/xlink" content-type="dwc:verbatimLatitude" xlink:type="simple">20°03'01.5"N</named-content>; verbatimLongitude: <named-content xmlns:xlink="http://www.w3.org/1999/xlink" content-type="dwc:verbatimLongitude" xlink:type="simple">99°08'38.6"E</named-content>; <bold>Identification:</bold> identifiedBy: <named-content xmlns:xlink="http://www.w3.org/1999/xlink" content-type="dwc:identifiedBy" xlink:type="simple">Alexey Reshchikov</named-content>; <bold>Event:</bold> samplingEffort: <named-content xmlns:xlink="http://www.w3.org/1999/xlink" content-type="dwc:samplingEffort" xlink:type="simple">Malaise trap</named-content>; verbatimEventDate: <named-content xmlns:xlink="http://www.w3.org/1999/xlink" content-type="dwc:verbatimEventDate" xlink:type="simple">28.i-28.ii.2014</named-content>; <bold>Record Level:</bold> institutionCode: <named-content xmlns:xlink="http://www.w3.org/1999/xlink" content-type="dwc:institutionCode" xlink:type="simple">QSBG</named-content></p></list-item><list-item><p><bold>Type status:</bold> <named-content xmlns:xlink="http://www.w3.org/1999/xlink" content-type="dwc:typeStatus" xlink:type="simple">Other material</named-content>. <bold>Occurrence:</bold> recordedBy: <named-content xmlns:xlink="http://www.w3.org/1999/xlink" content-type="dwc:recordedBy" xlink:type="simple">W. Srisuka R. Sawkord T. Somboonchai and S. Suriya</named-content>; individualCount: <named-content xmlns:xlink="http://www.w3.org/1999/xlink" content-type="dwc:individualCount" xlink:type="simple">1</named-content>; sex: <named-content xmlns:xlink="http://www.w3.org/1999/xlink" content-type="dwc:sex" xlink:type="simple">female</named-content>; otherCatalogNumbers: <named-content xmlns:xlink="http://www.w3.org/1999/xlink" content-type="dwc:otherCatalogNumbers" xlink:type="simple">QSBG2014-140</named-content>; <bold>Location:</bold> country: <named-content xmlns:xlink="http://www.w3.org/1999/xlink" content-type="dwc:country" xlink:type="simple">Thailand</named-content>; stateProvince: <named-content xmlns:xlink="http://www.w3.org/1999/xlink" content-type="dwc:stateProvince" xlink:type="simple">Chiangmai</named-content>; county: <named-content xmlns:xlink="http://www.w3.org/1999/xlink" content-type="dwc:county" xlink:type="simple">Fang</named-content>; locality: <named-content xmlns:xlink="http://www.w3.org/1999/xlink" content-type="dwc:locality" xlink:type="simple">Doi Pha Hom Pok National Park</named-content>; verbatimLocality: <named-content xmlns:xlink="http://www.w3.org/1999/xlink" content-type="dwc:verbatimLocality" xlink:type="simple">Route to summit</named-content>; verbatimElevation: <named-content xmlns:xlink="http://www.w3.org/1999/xlink" content-type="dwc:verbatimElevation" xlink:type="simple">2105 m</named-content>; verbatimLatitude: <named-content xmlns:xlink="http://www.w3.org/1999/xlink" content-type="dwc:verbatimLatitude" xlink:type="simple">20°03'17.7"N</named-content>; verbatimLongitude: <named-content xmlns:xlink="http://www.w3.org/1999/xlink" content-type="dwc:verbatimLongitude" xlink:type="simple">99°08'32.6"E</named-content>; <bold>Identification:</bold> identifiedBy: <named-content xmlns:xlink="http://www.w3.org/1999/xlink" content-type="dwc:identifiedBy" xlink:type="simple">Alexey Reshchikov</named-content>; <bold>Event:</bold> samplingEffort: <named-content xmlns:xlink="http://www.w3.org/1999/xlink" content-type="dwc:samplingEffort" xlink:type="simple">Malaise trap</named-content>; verbatimEventDate: <named-content xmlns:xlink="http://www.w3.org/1999/xlink" content-type="dwc:verbatimEventDate" xlink:type="simple">1-30. iv. 2014</named-content>; <bold>Record Level:</bold> institutionCode: <named-content xmlns:xlink="http://www.w3.org/1999/xlink" content-type="dwc:institutionCode" xlink:type="simple">QSBG</named-content></p></list-item></list></tp:treatment-sec><tp:treatment-sec sec-type="Diagnosis"><title>Diagnosis</title><p><italic><tp:taxon-name><tp:taxon-name-part taxon-name-part-type="genus">P.</tp:taxon-name-part> <tp:taxon-name-part taxon-name-part-type="species">spinipes</tp:taxon-name-part></tp:taxon-name></italic> (Figs <xref ref-type="fig" rid="F1433167">7</xref>, <xref ref-type="fig" rid="F3149247">8</xref>) can be distinguished from other Thai species of <italic><tp:taxon-name><tp:taxon-name-part taxon-name-part-type="genus">Phytodietus</tp:taxon-name-part></tp:taxon-name></italic> by having the dorsolateral margins of the first metasomal tergite sharp along the whole length (Fig. <xref ref-type="fig" rid="F3151468">3</xref><xref ref-type="fig" rid="F3151507">c</xref>, <xref ref-type="fig" rid="F3151508">d</xref>) (mostly rounded in the other species (Fig. <xref ref-type="fig" rid="F3151468">3</xref><xref ref-type="fig" rid="F3151505">a</xref>, <xref ref-type="fig" rid="F3151506">b</xref>)), and the body predominantly black (Fig. <xref ref-type="fig" rid="F1433167">7</xref>), with numerous yellow marks (predominantly yellow in the other two species (Figs <xref ref-type="fig" rid="F1433149">1</xref>, <xref ref-type="fig" rid="F1433157">4</xref>)). Among other Oriental species of <italic><tp:taxon-name><tp:taxon-name-part taxon-name-part-type="genus">Phytodietus</tp:taxon-name-part></tp:taxon-name></italic> which are similar in colour pattern <italic><tp:taxon-name><tp:taxon-name-part taxon-name-part-type="genus">P.</tp:taxon-name-part> <tp:taxon-name-part taxon-name-part-type="species">spinipes</tp:taxon-name-part></tp:taxon-name></italic> is relatively easy to recognize by the following combination of characters: eye orbits yellow (Fig. <xref ref-type="fig" rid="F3149247">8</xref><xref ref-type="fig" rid="F3149291">a</xref>), face completely or largely yellow (sometimes very pale yellow), hind femur orange, and hind tibia and tarsus black (sometimes tibia slightly paler basally).</p></tp:treatment-sec><tp:treatment-sec sec-type="Distribution"><title>Distribution</title><p><italic><tp:taxon-name><tp:taxon-name-part taxon-name-part-type="genus">P.</tp:taxon-name-part> <tp:taxon-name-part taxon-name-part-type="species">spinipes</tp:taxon-name-part></tp:taxon-name></italic> was originally described from Sri Lanka (<xref ref-type="bibr" rid="B3072105">Cameron 1905</xref>) but it has also been recorded in China, India, Indonesia, Myanmar and Taiwan (<xref ref-type="bibr" rid="B1433138">Yu et al. 2012</xref>).</p></tp:treatment-sec><tp:treatment-sec sec-type="Biology"><title>Biology</title><p>Data suggests that <italic><tp:taxon-name><tp:taxon-name-part taxon-name-part-type="genus">P.</tp:taxon-name-part> <tp:taxon-name-part taxon-name-part-type="species">spinipes</tp:taxon-name-part></tp:taxon-name></italic> also has more than one generation per year. It has been recorded in: March in Myanmar, October in Java (<xref ref-type="bibr" rid="B1433127">Kaur and Jonathan 1979</xref>), January, February, April, May and the beginning of the June in Thailand. It has been collected at an altitude of 1000 m a.s.l. in Myanmar (<xref ref-type="bibr" rid="B1433127">Kaur and Jonathan 1979</xref>) and 1449-2174 m a.s.l. in Thailand. <italic><tp:taxon-name><tp:taxon-name-part taxon-name-part-type="genus">P.</tp:taxon-name-part> <tp:taxon-name-part taxon-name-part-type="species">spinipes</tp:taxon-name-part></tp:taxon-name></italic> was collected in different types of forest in Thailand: (a) A moist evergreen montane forest with <italic><tp:taxon-name><tp:taxon-name-part taxon-name-part-type="genus">Cinnamomum</tp:taxon-name-part> <tp:taxon-name-part taxon-name-part-type="species">verum</tp:taxon-name-part></tp:taxon-name></italic> J. Presl., <italic><tp:taxon-name><tp:taxon-name-part taxon-name-part-type="genus">Prunus</tp:taxon-name-part> <tp:taxon-name-part taxon-name-part-type="species">cerasoides</tp:taxon-name-part></tp:taxon-name></italic> D. Don, <italic><tp:taxon-name><tp:taxon-name-part taxon-name-part-type="genus">Schima</tp:taxon-name-part> <tp:taxon-name-part taxon-name-part-type="species">wallichii</tp:taxon-name-part></tp:taxon-name></italic> (DC.) Korth. and <italic><tp:taxon-name><tp:taxon-name-part taxon-name-part-type="genus">Strychnos</tp:taxon-name-part> <tp:taxon-name-part taxon-name-part-type="species">axillaris</tp:taxon-name-part></tp:taxon-name></italic> Colebr. covered with mosses, ferns, lichens, orchids and other epiphytes, (b) In hill evergreen forest with <italic><tp:taxon-name><tp:taxon-name-part taxon-name-part-type="genus">Acer</tp:taxon-name-part> <tp:taxon-name-part taxon-name-part-type="species">oblongum</tp:taxon-name-part></tp:taxon-name></italic> Wall. ex DC., <italic><tp:taxon-name><tp:taxon-name-part taxon-name-part-type="genus">Anneslea</tp:taxon-name-part> <tp:taxon-name-part taxon-name-part-type="species">fragrans</tp:taxon-name-part></tp:taxon-name></italic> Wall., <italic><tp:taxon-name><tp:taxon-name-part taxon-name-part-type="genus">Betula</tp:taxon-name-part> <tp:taxon-name-part taxon-name-part-type="species">alnoides</tp:taxon-name-part></tp:taxon-name></italic> Buch.-Ham. ex D. Don, <italic><tp:taxon-name><tp:taxon-name-part taxon-name-part-type="genus">Litsea</tp:taxon-name-part> <tp:taxon-name-part taxon-name-part-type="species">cubeba</tp:taxon-name-part></tp:taxon-name></italic> (Lour.) Pers., <italic><tp:taxon-name><tp:taxon-name-part taxon-name-part-type="genus">Magnolia</tp:taxon-name-part> <tp:taxon-name-part taxon-name-part-type="species">hodgsonii</tp:taxon-name-part></tp:taxon-name></italic> (Hook. f. &amp; Thomson) H. Keng, <italic><tp:taxon-name><tp:taxon-name-part taxon-name-part-type="genus">Pinus</tp:taxon-name-part> <tp:taxon-name-part taxon-name-part-type="species">kesiya</tp:taxon-name-part></tp:taxon-name></italic> Royle ex Gordon, <italic><tp:taxon-name><tp:taxon-name-part taxon-name-part-type="genus">Quercus</tp:taxon-name-part> <tp:taxon-name-part taxon-name-part-type="species">kingiana</tp:taxon-name-part></tp:taxon-name></italic> Craib, <italic><tp:taxon-name><tp:taxon-name-part taxon-name-part-type="genus">Quercus</tp:taxon-name-part> <tp:taxon-name-part taxon-name-part-type="species">semiserrata</tp:taxon-name-part></tp:taxon-name></italic> Roxb., (c) In a pine forest with <italic><tp:taxon-name><tp:taxon-name-part taxon-name-part-type="genus">Pinus</tp:taxon-name-part> <tp:taxon-name-part taxon-name-part-type="species">kesiya</tp:taxon-name-part></tp:taxon-name></italic> Royle ex Gordon and <italic><tp:taxon-name><tp:taxon-name-part taxon-name-part-type="genus">Pinus</tp:taxon-name-part> <tp:taxon-name-part taxon-name-part-type="species">merkusii</tp:taxon-name-part></tp:taxon-name></italic> Jungh. et de Vriese being the dominant tree species.</p><p><italic><tp:taxon-name><tp:taxon-name-part taxon-name-part-type="genus">P.</tp:taxon-name-part> <tp:taxon-name-part taxon-name-part-type="species">spinipes</tp:taxon-name-part></tp:taxon-name></italic> is known to be a parasitoid of <italic><tp:taxon-name><tp:taxon-name-part taxon-name-part-type="genus">Homona</tp:taxon-name-part> <tp:taxon-name-part taxon-name-part-type="species">coffearia</tp:taxon-name-part></tp:taxon-name></italic> (Nietner) (<tp:taxon-name><tp:taxon-name-part taxon-name-part-type="family">Tortricidae</tp:taxon-name-part></tp:taxon-name>), the tea Tortrix in Sri Lanka, Taiwan (<xref ref-type="bibr" rid="B1432745">Gupta 1987</xref>) and India (<xref ref-type="bibr" rid="B2997490">Muraleedharan and Selvasundaram 1991</xref>). In Java this species has been reared from <italic><tp:taxon-name><tp:taxon-name-part taxon-name-part-type="genus">Homona</tp:taxon-name-part></tp:taxon-name></italic> sp. (<xref ref-type="bibr" rid="B1433127">Kaur and Jonathan 1979</xref>).</p></tp:treatment-sec><tp:treatment-sec><!--Section generated to contain objects referenced in tp:taxon-treatment.--><fig id="F1433167" position="float" orientation="portrait"><label>Figure 7.</label><caption><p><italic><tp:taxon-name><tp:taxon-name-part taxon-name-part-type="genus">Phytodietus</tp:taxon-name-part> <tp:taxon-name-part taxon-name-part-type="species">spinipes</tp:taxon-name-part></tp:taxon-name></italic>, lateral view.</p></caption><graphic xmlns:xlink="http://www.w3.org/1999/xlink" xlink:href="biodiversity_data_journal-4-e8027-g007.jpg" position="float" id="oo_40738.jpg" orientation="portrait" xlink:type="simple"/></fig><fig-group id="F3149247" position="float" orientation="portrait"><caption><p><italic><tp:taxon-name><tp:taxon-name-part taxon-name-part-type="genus">Phytodietus</tp:taxon-name-part> <tp:taxon-name-part taxon-name-part-type="species">spinipes</tp:taxon-name-part></tp:taxon-name></italic>:</p></caption><fig id="F3149291" position="float" orientation="portrait"><label>Figure 8a.</label><caption><p>head, facial view,</p></caption><graphic xmlns:xlink="http://www.w3.org/1999/xlink" xlink:href="biodiversity_data_journal-4-e8027-g008_a.jpg" xlink:type="simple" position="float" orientation="portrait" id="oo_85445.jpg"/></fig><fig id="F3149292" position="float" orientation="portrait"><label>Figure 8b.</label><caption><p>head, dorsoposterior view.</p></caption><graphic xmlns:xlink="http://www.w3.org/1999/xlink" xlink:href="biodiversity_data_journal-4-e8027-g008_b.jpg" xlink:type="simple" position="float" orientation="portrait" id="oo_85444.jpg"/></fig></fig-group><fig-group id="F3151468" position="float" orientation="portrait"><caption><p>First metasomal segment:</p></caption><fig id="F3151505" position="float" orientation="portrait"><label>Figure 3a.</label><caption><p><italic><tp:taxon-name><tp:taxon-name-part taxon-name-part-type="genus">P.</tp:taxon-name-part> <tp:taxon-name-part taxon-name-part-type="species">longicauda</tp:taxon-name-part></tp:taxon-name></italic>,</p></caption><graphic xmlns:xlink="http://www.w3.org/1999/xlink" xlink:href="biodiversity_data_journal-4-e8027-g003_a.jpg" xlink:type="simple" position="float" orientation="portrait" id="oo_85448.jpg"/></fig><fig id="F3151506" position="float" orientation="portrait"><label>Figure 3b.</label><caption><p><italic><tp:taxon-name><tp:taxon-name-part taxon-name-part-type="genus">P.</tp:taxon-name-part> <tp:taxon-name-part taxon-name-part-type="species">pitambari</tp:taxon-name-part></tp:taxon-name></italic>,</p></caption><graphic xmlns:xlink="http://www.w3.org/1999/xlink" xlink:href="biodiversity_data_journal-4-e8027-g003_b.jpg" xlink:type="simple" position="float" orientation="portrait" id="oo_85449.jpg"/></fig><fig id="F3151507" position="float" orientation="portrait"><label>Figure 3c.</label><caption><p><italic><tp:taxon-name><tp:taxon-name-part taxon-name-part-type="genus">P.</tp:taxon-name-part> <tp:taxon-name-part taxon-name-part-type="species">spinipes</tp:taxon-name-part></tp:taxon-name></italic>,</p></caption><graphic xmlns:xlink="http://www.w3.org/1999/xlink" xlink:href="biodiversity_data_journal-4-e8027-g003_c.jpg" xlink:type="simple" position="float" orientation="portrait" id="oo_85451.jpg"/></fig><fig id="F3151508" position="float" orientation="portrait"><label>Figure 3d.</label><caption><p><italic><tp:taxon-name><tp:taxon-name-part taxon-name-part-type="genus">P.</tp:taxon-name-part> <tp:taxon-name-part taxon-name-part-type="species">spinipes</tp:taxon-name-part></tp:taxon-name></italic>.</p></caption><graphic xmlns:xlink="http://www.w3.org/1999/xlink" xlink:href="biodiversity_data_journal-4-e8027-g003_d.jpg" xlink:type="simple" position="float" orientation="portrait" id="oo_85450.jpg"/></fig></fig-group><fig id="F3151507" position="float" orientation="portrait"><label>Figure 3c.</label><caption><p><italic><tp:taxon-name><tp:taxon-name-part taxon-name-part-type="genus">P.</tp:taxon-name-part> <tp:taxon-name-part taxon-name-part-type="species">spinipes</tp:taxon-name-part></tp:taxon-name></italic>,</p></caption><graphic xmlns:xlink="http://www.w3.org/1999/xlink" xlink:href="biodiversity_data_journal-4-e8027-g003_c.jpg" xlink:type="simple" position="float" orientation="portrait" id="oo_85451.jpg"/></fig><fig id="F3151508" position="float" orientation="portrait"><label>Figure 3d.</label><caption><p><italic><tp:taxon-name><tp:taxon-name-part taxon-name-part-type="genus">P.</tp:taxon-name-part> <tp:taxon-name-part taxon-name-part-type="species">spinipes</tp:taxon-name-part></tp:taxon-name></italic>.</p></caption><graphic xmlns:xlink="http://www.w3.org/1999/xlink" xlink:href="biodiversity_data_journal-4-e8027-g003_d.jpg" xlink:type="simple" position="float" orientation="portrait" id="oo_85450.jpg"/></fig><fig id="F3151505" position="float" orientation="portrait"><label>Figure 3a.</label><caption><p><italic><tp:taxon-name><tp:taxon-name-part taxon-name-part-type="genus">P.</tp:taxon-name-part> <tp:taxon-name-part taxon-name-part-type="species">longicauda</tp:taxon-name-part></tp:taxon-name></italic>,</p></caption><graphic xmlns:xlink="http://www.w3.org/1999/xlink" xlink:href="biodiversity_data_journal-4-e8027-g003_a.jpg" xlink:type="simple" position="float" orientation="portrait" id="oo_85448.jpg"/></fig><fig id="F3151506" position="float" orientation="portrait"><label>Figure 3b.</label><caption><p><italic><tp:taxon-name><tp:taxon-name-part taxon-name-part-type="genus">P.</tp:taxon-name-part> <tp:taxon-name-part taxon-name-part-type="species">pitambari</tp:taxon-name-part></tp:taxon-name></italic>,</p></caption><graphic xmlns:xlink="http://www.w3.org/1999/xlink" xlink:href="biodiversity_data_journal-4-e8027-g003_b.jpg" xlink:type="simple" position="float" orientation="portrait" id="oo_85449.jpg"/></fig><fig id="F1433149" position="float" orientation="portrait"><label>Figure 1.</label><caption><p><italic><tp:taxon-name><tp:taxon-name-part taxon-name-part-type="genus">Phytodietus</tp:taxon-name-part> <tp:taxon-name-part taxon-name-part-type="species">longicauda</tp:taxon-name-part></tp:taxon-name></italic>, lateral view.</p></caption><graphic xmlns:xlink="http://www.w3.org/1999/xlink" xlink:href="biodiversity_data_journal-4-e8027-g001.jpg" position="float" id="oo_40729.jpg" orientation="portrait" xlink:type="simple"/></fig><fig id="F1433157" position="float" orientation="portrait"><label>Figure 4.</label><caption><p><italic><tp:taxon-name><tp:taxon-name-part taxon-name-part-type="genus">Phytodietus</tp:taxon-name-part> <tp:taxon-name-part taxon-name-part-type="species">pitambari</tp:taxon-name-part></tp:taxon-name></italic>, lateral view.</p></caption><graphic xmlns:xlink="http://www.w3.org/1999/xlink" xlink:href="biodiversity_data_journal-4-e8027-g004.jpg" position="float" id="oo_40733.jpg" orientation="portrait" xlink:type="simple"/></fig><fig id="F3149291" position="float" orientation="portrait"><label>Figure 8a.</label><caption><p>head, facial view,</p></caption><graphic xmlns:xlink="http://www.w3.org/1999/xlink" xlink:href="biodiversity_data_journal-4-e8027-g008_a.jpg" xlink:type="simple" position="float" orientation="portrait" id="oo_85445.jpg"/></fig></tp:treatment-sec><ref-list><ref id="B3072105"><element-citation xmlns:xlink="http://www.w3.org/1999/xlink" publication-type="article" xlink:type="simple"><person-group person-group-type="author"><name name-style="western"><surname>Cameron</surname><given-names>P.</given-names></name></person-group><year>1905</year><article-title>On the phytophagous and parasitic <tp:taxon-name><tp:taxon-name-part taxon-name-part-type="order">Hymenoptera</tp:taxon-name-part></tp:taxon-name> collected by Mr. E. Green in Ceylon.</article-title><source>Spolia Zeylanica</source><volume>3</volume><fpage>67</fpage><lpage>143</lpage></element-citation></ref><ref id="B1433138"><element-citation xmlns:xlink="http://www.w3.org/1999/xlink" publication-type="software" xlink:type="simple"><person-group person-group-type="author"><name name-style="western"><surname>Yu</surname><given-names>D. S.</given-names></name><name name-style="western"><surname>Achterberg</surname><given-names>K.</given-names></name><name name-style="western"><surname>Horstmann</surname><given-names>K.</given-names></name></person-group><year>2012</year><article-title>World <tp:taxon-name><tp:taxon-name-part taxon-name-part-type="superfamily">Ichneumonoidea</tp:taxon-name-part></tp:taxon-name> 2011. Taxapad 2012.</article-title><publisher-name>Vancouver, Canada</publisher-name></element-citation></ref><ref id="B1433127"><element-citation xmlns:xlink="http://www.w3.org/1999/xlink" publication-type="article" xlink:type="simple"><person-group person-group-type="author"><name name-style="western"><surname>Kaur</surname><given-names>R.</given-names></name><name name-style="western"><surname>Jonathan</surname><given-names>J. K.</given-names></name></person-group><year>1979</year><article-title>Ichneumonologia Orientalis, Part VIII. The tribe <tp:taxon-name><tp:taxon-name-part taxon-name-part-type="tribe">Phytodietini</tp:taxon-name-part></tp:taxon-name> from India (<tp:taxon-name><tp:taxon-name-part taxon-name-part-type="order">Hymenoptera</tp:taxon-name-part></tp:taxon-name>: <tp:taxon-name><tp:taxon-name-part taxon-name-part-type="family">Ichneumonidae</tp:taxon-name-part></tp:taxon-name>).</article-title><source>Oriental Insects Monograph</source><volume>9</volume><fpage>1</fpage><lpage>276</lpage></element-citation></ref><ref id="B1432745"><element-citation xmlns:xlink="http://www.w3.org/1999/xlink" publication-type="article" xlink:type="simple"><person-group person-group-type="author"><name name-style="western"><surname>Gupta</surname><given-names>V. K.</given-names></name></person-group><year>1987</year><article-title>The <tp:taxon-name><tp:taxon-name-part taxon-name-part-type="family">Icheumonidae</tp:taxon-name-part></tp:taxon-name> of the Indo-Australian area (<tp:taxon-name><tp:taxon-name-part taxon-name-part-type="order">Hymenoptera</tp:taxon-name-part></tp:taxon-name>)</article-title><source>Memoirs of the American Entomological Institute</source><volume>41</volume><issue>1</issue><fpage>1</fpage><lpage>597</lpage></element-citation></ref><ref id="B2997490"><element-citation xmlns:xlink="http://www.w3.org/1999/xlink" publication-type="article" xlink:type="simple"><person-group person-group-type="author"><name name-style="western"><surname>Muraleedharan</surname><given-names>N.</given-names></name><name name-style="western"><surname>Selvasundaram</surname><given-names>R.</given-names></name></person-group><year>1991</year><article-title>Bioecology of <italic><tp:taxon-name><tp:taxon-name-part taxon-name-part-type="genus">Phytodietus</tp:taxon-name-part> <tp:taxon-name-part taxon-name-part-type="species">spinipes</tp:taxon-name-part></tp:taxon-name></italic> (Cameron) a parasitoid of <italic><tp:taxon-name><tp:taxon-name-part taxon-name-part-type="genus">Homona</tp:taxon-name-part> <tp:taxon-name-part taxon-name-part-type="species">coffearia</tp:taxon-name-part></tp:taxon-name></italic> Nietner, the tea Tortrix</article-title><source>Journal of Plantation Crops</source><volume>19</volume><issue>1</issue><fpage>26</fpage><lpage>32</lpage></element-citation></ref></ref-list></tp:taxon-treatment>
